# Supplementary material for: Intratumoural Heterogeneity Underlies Distinct Therapy Responses and Treatment Resistance in Glioblastoma
Source: Cancers (Basel). 2019 Feb 6;11(2):190. doi: 10.3390/cancers11020190 (PMC6406894; doi:10.3390/cancers11020190)
Supplement: Supplementary file 1 [file cancers-11-00190-s001.zip]

Archive with 3 entries (2 files):
- cancers-423619-supplement-final/
- cancers-423619-supplement-final/Supplementary Figures.pdf
- cancers-423619-supplement-final/Supplementary Tables.xlsx
